# Supplementary material for: Advancing PEDV Vaccination: Comparison between Inactivated and Flagellin N-Terminus-Adjuvanted Subunit Vaccines
Source: Vaccines (Basel). 2024 Jan 29;12(2):139. doi: 10.3390/vaccines12020139 (PMC10892538; doi:10.3390/vaccines12020139)
Supplement: Supplementary file 1 [file vaccines-12-00139-s001.zip]

Archive with 1 entries (1 files):
- vaccines-2779037-supplementary.pdf
